# Supplementary material for: Isolation and Characterisation of Streptococcus spp. with Human Milk Oligosaccharides Utilization Capacity from Human Milk
Source: Foods. 2024 Apr 23;13(9):1291. doi: 10.3390/foods13091291 (PMC11083076; doi:10.3390/foods13091291)
Supplement: Supplementary file 1 [file foods-13-01291-s001.zip]

Archive with 1 entries (1 files):
- foods-2951646-supplementary.pdf
